# Supplementary material for: Fecal Metabolomics Reveals the Foraging Strategies of Giant Pandas for Different Parts of Bamboo
Source: Animals (Basel). 2023 Apr 7;13(8):1278. doi: 10.3390/ani13081278 (PMC10135075; doi:10.3390/ani13081278)
Supplement: Supplementary file 1 [file animals-13-01278-s001.zip]

Archive with 2 entries (2 files):
- supporting information Figure S1-S4.pdf
- supporting information Table S1-S7.xlsx
